# Supplementary material for: Drug Regulatory-Compliant Validation of a qPCR Assay for Bioanalysis Studies of a Cell Therapy Product with a Special Focus on Matrix Interferences in a Wide Range of Organ Tissues
Source: Cells. 2023 Jul 5;12(13):1788. doi: 10.3390/cells12131788 (PMC10340683; doi:10.3390/cells12131788)
Supplement: Supplementary file 1 [file cells-12-01788-s001.zip]

Archive with 1 entries (1 files):
- cells-2443177-supplementary.pdf
